# Supplementary material for: Burden and risk factors of cutaneous leishmaniasis in a peri-urban settlement in Kenya, 2016
Source: PLoS One. 2020 Jan 23;15(1):e0227697. doi: 10.1371/journal.pone.0227697 (PMC6977748; doi:10.1371/journal.pone.0227697)
Supplement: S1 Data — (XLSX) [file pone.0227697.s005.xlsx]

## Sheet: Case_Control
UniqueKey	Consent(y/n)	QuestionnaireNo	Dateofinterview	Interviewername	InterviewerContactTel	CaseStatus	PatientInitials	Sex	Dateofbirth	Residentialvillage	Ward	Educationlevel	Employmentstatus	Occupation	OtherOccupationSpecify	Religion	OtherReligionSpecify	Totalnumberofpersons	Latitude	Longitude	DateofOnsetofIllness	SkinSoreUlcer	MouthNostrilSoreUlcer	PapuleNoduleBumpLump	LossofAppetite	Rash	Pruritus	GlandularSwellings	Scarringontheskin	BruisingSloughing	Nasalstuffiness	Abdominalenlargement	Recurrentinfections	Bodyweakness	BleedinggumsNose	Skininfections	Fever	Weightloss	Othersymptoms	OthersymptomssSpecify	Head	Neck	Chest	Abdomen	UpperLimb	LowerLimb	OtherBodyPart	Otherbodypartspecify	anymedicationforthecomplaints
1	Yes	1	2016-01-26	AKI		Case	XXXX	Male	2007-03-12	Morindati	Morindat	Continuing Primary	Unemployed	Student/School		Christian		3	0.22669	36.1826	2015-01-01	Yes	No	No	No	Yes	No	Yes	Yes	No	No	No	No	Yes	No	No	No	No	No		Yes	No	No	No	No	No	No		Yes
7	Yes	3	2016-01-26	WG		Case	XXXX	Female	1976-08-26	Kabugi	Morindat	Complete Primary	Unemployed	Housewife		Christian		10			2008-01-01	Yes	No	No	No	No	No	No	Yes	No	No	No	No	No	No	Yes	No	No	No		Yes	No	No	No	No	No	No		Yes
8	Yes	3.1	2016-01-26	IAN		Control	XXXX	Female	1977-12-01	Morindati	Morindat	Complete Primary	Unemployed	Mixed Farming		Christian		10				No	No	No	No	No	No	No	No	No	No	No	No	No	No	No	No	No	No		No	No	No	No	No	No	No		Missing
9	Yes	3.2	2016-01-26	IAN		Control	XXXX	Female	1981-03-01	Morindati	Morindat	Complete Primary	Unemployed	Mining/Stone Mason		Christian		7				No	No	No	No	No	No	No	No	No	No	No	No	No	No	No	No	No	No		No	No	No	No	No	No	No		Missing
12	Yes	4.2	2016-01-26	IAN		Control	XXXX	Male	2002-03-01	Twendane	Morindat	Continuing Primary	Unemployed	Student/School		Christian		7				No	No	No	No	No	No	No	No	No	No	No	No	No	No	No	No	No	No		No	No	No	No	No	No	No		Missing
15	Yes	5.2	2016-01-27	GW		Control	XXXX	Female	2003-04-10	Sugunoi/Thugunoi	Eburru/Mbaruk	Continuing Primary	Unemployed	Student/School		Christian		10	0.22616	36.1574		No	No	No	No	No	No	No	No	No	No	No	No	No	No	No	No	No	No		No	No	No	No	No	No	No		Missing
16	Yes	6	2016-01-27	JM		Case	XXXX	Female	1964-12-01	Sugunoi/Thugunoi	Eburru/Mbaruk	Complete Primary	Employed (Formal)	Mixed Farming		Christian		4	0.23091	36.1598	2003-07-01	Yes	No	Yes	No	No	No	No	No	No	No	No	No	No	No	No	No	No	No		Yes	No	No	No	No	No	No		Yes
19	Yes	7	2016-01-27	JM		Case	XXXX	Female	2003-03-14	Sugunoi/Thugunoi	Eburru/Mbaruk	Continuing Primary	Unemployed	Student/School		Christian		6	0.23072	36.1594	2015-05-01	Yes	No	Yes	No	Yes	No	No	No	No	No	Yes	No	Yes	No	No	No	No	No		Yes	No	No	No	No	No	No		No
22	Yes	8	2016-01-27	IAN		Case	XXXX	Male	2006-04-12	Sugunoi/Thugunoi	Eburru/Mbaruk	Continuing Primary	Unemployed	Student/School		Christian		5			2015-04-01	Yes	No	Yes	No	No	No	No	Yes	Yes	No	No	No	No	No	No	No	No	No		Yes	No	No	No	No	No	No		Yes
24	Yes	8.2	2016-01-27	GW		Control	XXXX	Female	2007-06-01	Sugunoi/Thugunoi	Eburru/Mbaruk	Continuing Primary	Unemployed	Student/School		Christian		6				No	No	No	No	No	No	No	No	No	No	No	No	No	No	No	No	No	No		No	No	No	No	No	No	No		Missing
25	Yes	9	2016-01-27	IAN		Case	XXXX	Male	1976-03-01	Murang'a	Eburru/Mbaruk	Complete Primary	Employed (Formal)	Other	Casual Labourer	Christian		4			2015-10-01	Yes	No	No	No	No	Yes	No	Yes	No	No	No	No	No	No	No	No	No	No		No	No	No	No	Yes	No	No		Yes
27	Yes	9.2	2016-01-27	IAN		Control	XXXX	Male	1980-11-11	Murang'a	Eburru/Mbaruk	Tertiary	Unemployed	Mixed Farming		Christian		1				No	No	No	No	No	No	No	No	No	No	No	No	No	No	No	No	No	No		No	No	No	No	No	No	No		Missing
28	Yes	10	2016-01-27	IAN		Case	XXXX	Male	2013-09-16	Murang'a	Eburru/Mbaruk	None	Unemployed	Student/School		Christian		6			2015-06-01	No	No	Yes	No	No	No	No	No	No	No	No	No	No	No	No	No	No	No		No	No	No	No	No	No	No		No
29	Yes	10.1	2016-01-27	IAN		Control	XXXX	Female	2014-04-02	Sugunoi/Thugunoi	Eburru/Mbaruk	None	Unemployed	Student/School		Christian		4				No	No	No	No	No	No	No	No	No	No	No	No	No	No	No	No	No	No		No	No	No	No	No	No	No		Missing
30	Yes	10.2	2016-01-27	IAN		Control	XXXX	Male	2010-08-07	Murang'a	Eburru/Mbaruk	Continuing Primary	Unemployed	Student/School		Christian		7				No	No	No	No	No	No	No	No	No	No	No	No	No	No	No	No	No	No		No	No	No	No	No	No	No		Missing
31	Yes	11	2016-01-27	IAN		Case	XXXX	Female	1979-11-01	Murang'a	Eburru/Mbaruk	Complete Primary	Unemployed	Mixed Farming		Christian		4			2002-01-01	No	No	Yes	No	No	Yes	No	Yes	No	No	No	No	No	No	No	No	No	No		Yes	No	No	No	No	No	No		Yes
34	Yes	12	2016-01-27	GW		Case	XXXX	Female	2003-08-01	Murang'a	Eburru/Mbaruk	Continuing Primary	Unemployed	Mixed Farming		Christian		7			2015-10-01	Yes	Yes	Yes	No	No	No	No	No	No	No	No	No	No	No	No	No	No	No		Yes	No	No	No	No	No	No		No
36	Yes	12.1	2016-01-30	GW		Control	XXXX	Male	1998-03-01	Kongasis	Eburru/Mbaruk	Some Primary	Unemployed	Student/School		Christian		10				No	No	No	No	No	No	No	No	No	No	No	No	No	No	No	No	No	No		No	No	No	No	No	No	No		Missing
35	Yes	12.2	2016-01-27	GW		Control	XXXX	Female	2003-06-01	Kariokor	Eburru/Mbaruk	Continuing Primary	Unemployed	Mixed Farming		Christian		2				No	No	No	No	No	No	No	No	No	No	No	No	No	No	No	No	No	No		No	No	No	No	No	No	No		Missing
37	Yes	13	2016-01-27	GW		Case	XXXX	Female	2005-01-01	Kariokor	Eburru/Mbaruk	Continuing Primary	Unemployed	Mixed Farming		Christian		5			2016-01-01	Yes	No	No	No	No	No	No	No	No	No	No	No	No	No	No	No	No	No		Yes	No	No	No	No	No	No		No
38	Yes	13.1	2016-01-27	IAN		Control	XXXX	Male	2006-04-01	Sugunoi/Thugunoi	Eburru/Mbaruk	Continuing Primary	Unemployed	Student/School		Christian		4				No	No	No	No	No	No	No	No	No	No	No	No	No	No	No	No	No	No		No	No	No	No	No	No	No		Missing
39	Yes	13.2	2016-01-27	IAN		Control	XXXX	Male	2007-04-01	Sugunoi/Thugunoi	Eburru/Mbaruk	Continuing Primary	Unemployed	Student/School		Christian		4				No	No	No	No	No	No	No	No	No	No	No	No	No	No	No	No	No	No		No	No	No	No	No	No	No		Missing
40	Yes	14	2016-01-27	GM		Case	XXXX	Female	1998-06-18	Kariokor	Eburru/Mbaruk	Continuing Secondary	Unemployed	Mixed Farming		Christian		8			2015-06-01	Yes	No	Yes	No	No	Yes	No	No	No	Yes	No	No	No	No	No	No	No	No		Yes	No	No	No	No	No	No		Yes
41	Yes	14.1	2016-01-27	GW		Control	XXXX	Male	1998-03-01	Sugunoi/Thugunoi	Eburru/Mbaruk	Continuing Secondary	Unemployed	Mixed Farming		Christian		6				No	No	No	No	No	No	No	No	No	No	No	No	No	No	No	No	No	No		No	No	No	No	No	No	No		Missing
45	Yes	15	2016-01-28	JM		Case	XXXX	Female	2012-03-13	Kambi Turkana	Eburru/Mbaruk	None	Unemployed	Other	Child	Christian		5	0.34731	36.1322	2012-01-01	Yes	No	Yes	No	No	No	No	No	No	No	No	No	No	No	No	No	No	No		Yes	No	No	No	No	No	No		Yes
46	Yes	16	2016-01-28	JM		Case	XXXX	Male	2007-11-02	Kambi Turkana	Eburru/Mbaruk	Continuing Primary	Unemployed	Student/School		Christian		7	0.3426	36.1288	2013-01-01	Yes	No	Yes	No	No	No	No	No	No	No	No	No	No	No	No	No	No	No		Yes	No	No	No	No	No	No		Yes
51	Yes	17	2016-01-28	JM		Case	XXXX	Female	2011-01-01	Kambi Turkana	Eburru/Mbaruk	Continuing Primary	Unemployed	Student/School		Christian		3	0.34396	36.1284	2012-01-01	Yes	No	Yes	No	No	No	No	No	No	No	No	No	No	No	No	No	No	No		Yes	No	No	No	No	No	No		Yes
54	Yes	18	2016-01-28	JM		Case	XXXX	Male	2001-01-03	Kambi Turkana	Eburru/Mbaruk	Continuing Primary	Unemployed	Student/School		Christian		7	0.34414	36.132	2014-01-01	Yes	No	Yes	No	No	No	No	No	No	No	No	No	No	No	No	No	No	No		Yes	No	No	No	No	No	No		No
52	Yes	18.2	2016-01-28	GW		Control	XXXX	Male	1999-04-01	Kayole	Eburru/Mbaruk	Complete Primary	Unemployed	Mixed Farming		Christian		5				No	No	No	No	No	No	No	No	No	No	No	No	No	No	No	No	No	No		No	No	No	No	No	No	No		Missing
57	Yes	19	2016-01-28	JM		Case	XXXX	Male	2011-07-17	Kambi Turkana	Eburru/Mbaruk	None	Unemployed	Other	Child	Christian		7	0.34406	36.132	2012-01-01	Yes	No	Yes	No	No	No	No	No	No	No	No	No	No	No	No	No	No	No		Yes	No	No	No	No	No	No		Yes
58	Yes	20	2016-01-28	IAN		Case	XXXX	Male	1965-01-01	Kambi Turkana	Eburru/Mbaruk	None	Unemployed	Herdsman		Christian		10			2013-01-01	Yes	No	Yes	No	No	No	No	Yes	Yes	No	No	No	No	No	No	No	No	No		Yes	No	No	No	No	Yes	No		Yes
59	Yes	20.1	2016-01-28	GW		Control	XXXX	Female	1956-06-01	Kambi Turkana	Eburru/Mbaruk	None	Unemployed	Mixed Farming		Christian		5				No	No	No	No	No	No	No	No	No	No	No	No	No	No	No	No	No	No		No	No	No	No	No	No	No		Missing
61	Yes	21	2016-01-28	IAN		Case	XXXX	Male	1952-01-01	Utut	Eburru/Mbaruk	Some Primary	Unemployed	Charcoal Burning		Christian		1			2014-01-01	No	No	Yes	No	No	No	No	No	No	No	No	No	No	No	No	No	No	No		No	No	No	No	No	No	No		No
62	Yes	21.1	2016-01-28	GW		Control	XXXX	Male	1949-01-01	Kayole	Eburru/Mbaruk	None	Unemployed	Mixed Farming		Christian		1			2014-05-01	No	No	No	No	No	No	No	No	No	No	No	No	No	No	No	No	No	No		No	No	No	No	No	No	No		Missing
63	Yes	21.2	2016-01-28	GW		Control	XXXX	Female	1952-06-01	Kayole	Eburru/Mbaruk	None	Unemployed	Student/School		Christian		4				No	No	No	No	No	No	No	No	No	No	No	No	No	No	No	No	No	No		No	No	No	No	No	No	No		Missing
64	Yes	22	2016-01-28	JM		Case	XXXX	Male	2014-09-23	JICA	Eburru/Mbaruk	None	Unemployed	Other	Child	Christian		4	0.34294	36.1334	2015-12-24	Yes	No	Yes	No	No	No	No	No	No	No	No	No	No	No	No	No	No	No		Yes	No	No	No	No	No	No		Yes
67	Yes	23	2016-01-28	EK		Case	XXXX	Male	1984-08-06	Utut	Eburru/Mbaruk	None	Unemployed	Charcoal Burning		Christian		1			2005-05-06	No	Yes	Yes	No	Yes	Yes	No	No	No	No	No	No	No	No	No	No	No	No		No	No	No	No	No	No	No		No
69	Yes	23.2	2016-01-29	GW		Control	XXXX	Female	1984-04-01	Potea	Eburru/Mbaruk	Some Primary	Unemployed	Mixed Farming		Christian		5				No	No	No	No	No	No	No	No	No	No	No	No	No	No	No	No	No	No		No	No	No	No	No	No	No		Missing
70	Yes	24	2016-01-28	EK		Case	XXXX	Male	1978-07-10	Utut	Eburru/Mbaruk	None	Unemployed	Charcoal Burning		Christian		1			1997-12-01	No	Yes	Yes	No	No	No	No	No	No	No	No	No	No	No	No	No	No	No		No	No	No	No	No	No	No		Yes
72	Yes	24.1	2016-01-29	GW		Control	XXXX	Female	1979-04-01	JICA	Eburru/Mbaruk	Some Primary	Unemployed	Mixed Farming		Christian		4				No	No	No	No	No	No	No	No	No	No	No	No	No	No	No	No	No	No		No	No	No	No	No	No	No		Missing
153	Yes	25	2016-01-28	EK		Case	XXXX	Male	1982-01-01	Utut	Eburru/Mbaruk	Some Primary	Unemployed	Hunting		Christian		3			2004-06-01	No	No	Yes	No	No	No	No	Yes	No	No	No	No	No	No	No	No	No	No		No	No	No	No	No	No	No		Yes
156	Yes	26	2016-01-28	IAN		Case	XXXX	Male	1952-01-06	Utut	Eburru/Mbaruk	Some Primary	Unemployed	Charcoal Burning		Christian		1			2004-01-01	Yes	No	Yes	No	No	Yes	No	Yes	Yes	No	No	No	No	No	Yes	No	No	No		Yes	No	No	No	No	No	No		Yes
157	Yes	26.1	2016-01-28	GW		Control	XXXX	Female	1954-06-01	Kambi Turkana	Eburru/Mbaruk	None	Unemployed	Mixed Farming		Christian		5				No	No	No	No	No	No	No	No	No	No	No	No	No	No	No	No	No	No		No	No	No	No	No	No	No		Missing
159	Yes	27	2016-01-28	IAN		Case	XXXX	Female	1930-01-01	Utut	Eburru/Mbaruk	None	Unemployed	Hunting		Christian		1			2015-01-01	Yes	No	Yes	No	No	No	No	No	No	No	No	No	No	No	No	No	No	No		Yes	No	No	No	No	No	No		No
126	Yes	28	2016-01-28	IAN		Case	XXXX	Male	1955-01-01	Utut	Eburru/Mbaruk	None	Unemployed	Charcoal Burning		Christian		1			2015-08-01	Yes	No	No	No	No	No	No	No	No	No	No	No	No	No	No	No	No	No		Yes	No	No	No	No	No	No		Yes
129	Yes	29	2016-01-30	IAN		Case	XXXX	Female	1940-01-01	Morindati	Eburru/Mbaruk	None	Unemployed	Charcoal Burning		Christian		1			2013-01-08	No	No	Yes	No	No	No	No	No	No	No	No	No	No	No	No	No	No	No		No	No	No	No	No	No	No		No
130	Yes	29.1	2016-01-28	GW		Control	XXXX	Male	1949-03-18	Kayole	Eburru/Mbaruk	Some Primary	Unemployed	Mixed Farming		Christian		1				No	No	No	No	No	No	No	No	No	No	No	No	No	No	No	No	No	No		No	No	No	No	No	No	No		Missing
132	Yes	30	2016-01-28	IAN		Case	XXXX	Male	1982-01-01	Utut	Eburru/Mbaruk	Some Primary	Unemployed	Herdsman		Christian		4			2006-07-01	Yes	No	No	No	No	Yes	No	Yes	No	No	No	No	No	No	No	No	No	No		Yes	No	No	No	No	No	No		Yes
135	Yes	31	2016-01-28	IAN		Case	XXXX	Male	1980-01-01	Kambi Turkana	Eburru/Mbaruk	Complete Primary	Unemployed	Herdsman		Christian		2			2015-02-01	Yes	No	Yes	No	No	No	No	Yes	No	No	No	No	No	No	No	No	No	No		No	No	No	No	Yes	No	No		Yes
137	Yes	31.2	2016-01-29	GW		Control	XXXX	Female	1986-04-01	Potea	Eburru/Mbaruk	Complete Primary	Unemployed	Crop Farming		Christian		3				No	No	No	No	No	No	No	No	No	No	No	No	No	No	No	No	No	No		No	No	No	No	No	No	No		Missing
138	Yes	32	2016-01-28	GW		Case	XXXX	Male	2010-06-01	Kayole	Eburru/Mbaruk	Continuing Primary	Unemployed	Student/School		Christian		10			2014-03-01	Yes	Yes	Yes	No	No	No	No	No	No	No	No	No	No	No	No	No	No	No		No	No	No	No	No	No	No		Yes
142	Yes	33.1	2016-01-30	GW		Control	XXXX	Male	1997-08-01	Kongasis	Eburru/Mbaruk	Continuing Primary	Unemployed	Student/School		Christian		7				No	No	No	No	No	No	No	No	No	No	No	No	No	No	No	No	No	No		No	No	No	No	No	No	No		Missing
143	Yes	33.2	2016-01-30	IAN		Control	XXXX	Male	2001-07-01	Kongasis	Eburru/Mbaruk	Continuing Primary	Unemployed	Student/School		Christian		5				No	No	No	No	No	No	No	No	No	No	No	No	No	No	No	No	No	No		No	No	No	No	No	No	No		Missing
146	Yes	34.2	2016-01-30	GW		Control	XXXX	Male	1967-06-01	Kongasis	Eburru/Mbaruk	Tertiary	Employed (Formal)	Mixed Farming		Christian		6				No	No	No	No	No	No	No	No	No	No	No	No	No	No	No	No	No	No		No	No	No	No	No	No	No		Missing
150	Yes	36	2016-02-28	GW		Case	XXXX	Female	1986-10-28	Kayole	Eburru/Mbaruk	Complete Primary	Unemployed	Mixed Farming		Christian		5			2014-01-01	Yes	No	Yes	No	No	No	No	No	No	No	No	No	No	No	No	No	No	No		No	No	No	No	No	No	No		Yes
151	Yes	36.1	2016-01-30	AKI		Control	XXXX	Male	1982-03-18	Kambi Turkana	Eburru/Mbaruk	Complete Secondary	Employed (Formal)	Mining/Stone Mason		Christian		6				No	No	No	No	No	No	No	No	No	No	No	No	No	No	No	No	No	No		No	No	No	No	No	No	No		Missing
160	Yes	37	2016-02-28	GW		Case	XXXX	Male	2008-11-28	Kayole	Eburru/Mbaruk	Continuing Primary	Unemployed	Student/School		Christian		6			2014-02-01	Yes	No	No	No	No	No	No	No	No	No	No	No	No	No	No	No	No	No		No	No	No	No	No	No	No		Yes
161	Yes	37.1	2016-01-28	GW		Control	XXXX	Female	2008-09-01	Kongasis	Eburru/Mbaruk	Continuing Primary	Unemployed	Student/School		Christian		6				No	No	No	No	No	No	No	No	No	No	No	No	No	No	No	No	No	No		No	No	No	No	No	No	No		Missing
162	Yes	37.2	2016-01-28	GW		Control	XXXX	Male	2003-10-30	Kayole	Eburru/Mbaruk	Continuing Primary	Unemployed	Student/School		Christian		7				No	No	No	No	No	No	No	No	No	No	No	No	No	No	No	No	No	No		No	No	No	No	No	No	No		Missing
164	Yes	38.1	2016-01-30	IAN		Control	XXXX	Male	1976-01-01	Kongasis	Eburru/Mbaruk	Complete Secondary	Unemployed	Mixed Farming		Christian		6				No	No	No	No	No	No	No	No	No	No	No	No	No	No	No	No	No	No		No	No	No	No	No	No	No		Missing
74	Yes	39	2016-01-29	JM		Case	XXXX	Male	2011-02-07	JICA	Eburru/Mbaruk	Continuing Primary	Unemployed	Student/School		Christian		4	0.34877	36.1319	2014-01-01	Yes	No	Yes	No	No	No	No	No	No	No	No	No	No	No	No	No	No	No		Yes	No	No	No	No	No	No		Yes
166	Yes	40	2016-01-29	JM		Case	XXXX	Female	2003-12-29	JICA	Eburru/Mbaruk	Continuing Primary	Unemployed	Student/School		Christian		5	0.34991	36.1512	2005-02-01	Yes	No	Yes	No	No	No	No	No	No	No	No	No	No	No	No	No	No	No		Yes	No	No	No	No	No	No		Yes
167	Yes	40.1	2016-01-28	GW		Control	XXXX	Male	1999-11-10	Kambi Turkana	Eburru/Mbaruk	Complete Primary	Unemployed	Livestock Farming		Christian		2				No	No	No	No	No	No	No	No	No	No	No	No	No	No	No	No	No	No		No	No	No	No	No	No	No		Missing
168	Yes	40.2	2016-01-20	GW		Control	XXXX	Female	2003-11-01	Murang'a	Eburru/Mbaruk	Continuing Primary	Unemployed	Mixed Farming		Christian		8				No	No	No	No	No	No	No	No	No	No	No	No	No	No	No	No	No	No		No	No	No	No	No	No	No		Missing
172	Yes	42	2016-01-29	JM		Case	XXXX	Female	2006-05-18	JICA	Eburru/Mbaruk	Continuing Primary	Unemployed	Student/School		Christian		5	0.33981	36.1426	2014-01-01	Yes	No	Yes	No	No	No	No	No	No	No	No	No	No	No	No	No	No	No		Yes	No	No	No	No	No	No		Yes
73	Yes	43	2016-01-29	GW		Case	XXXX	Female	2004-08-01	Potea	Eburru/Mbaruk	Continuing Primary	Unemployed	Mining/Stone Mason		Christian		7			2014-10-01	Yes	No	Yes	No	No	No	No	No	No	No	No	No	No	No	No	No	No	No		Yes	No	No	No	No	No	No		Yes
80	Yes	43.1	2016-01-29	GW		Control	XXXX	Male	2006-11-01	JICA	Eburru/Mbaruk	Continuing Primary	Unemployed	Student/School		Christian		8				No	No	No	No	No	No	No	No	No	No	No	No	No	No	No	No	No	No		No	No	No	No	No	No	No		Missing
81	Yes	43.2	2016-01-29	GW		Control	XXXX	Male	2006-01-01	JICA	Eburru/Mbaruk	Complete Primary	Unemployed	Student/School		Christian		4				No	No	No	No	No	No	No	No	No	No	No	No	No	No	No	No	No	No		No	No	No	No	No	No	No		Missing
83	Yes	44	2016-01-29	GW		Case	XXXX	Male	2010-04-04	Potea	Eburru/Mbaruk	Continuing Primary	Unemployed	Student/School		Christian		7			2015-01-05	Yes	No	Yes	No	No	No	No	No	No	No	No	No	No	No	No	No	No	No		Yes	No	No	No	No	No	No		Yes
82	Yes	44.2	2016-01-29	JM		Control	XXXX	Male	2009-12-03	JICA	Eburru/Mbaruk	Continuing Primary	Unemployed	Student/School		Christian		3				No	No	No	No	No	No	No	No	No	No	No	No	No	No	No	No	No	No		No	No	No	No	No	No	No		Missing
85	Yes	45	2016-01-29	GW		Case	XXXX	Male	2001-01-02	Potea	Eburru/Mbaruk	Complete Primary	Unemployed	Student/School		Christian		5			2013-11-01	Yes	No	Yes	No	No	No	No	No	No	No	No	No	No	No	No	No	No	No		Yes	No	No	No	No	No	No		Yes
86	Yes	45.1	2016-01-29	GW		Control	XXXX	Female	2000-07-17	JICA	Eburru/Mbaruk	Complete Primary	Unemployed	Mixed Farming		Christian		9				No	No	No	No	No	No	No	No	No	No	No	No	No	No	No	No	No	No		No	No	No	No	No	No	No		Missing
87	Yes	45.2	2016-01-30	GW		Control	XXXX	Female	1999-07-12	Kongasis	Eburru/Mbaruk	Continuing Primary	Unemployed	Student/School		Christian		10				No	No	No	No	No	No	No	No	No	No	No	No	No	No	No	No	No	No		No	No	No	No	No	No	No		Missing
88	Yes	46	2016-01-26	GW		Case	XXXX	Male	1970-01-01	Twendane	Morindat	Some Primary	Unemployed	Livestock Farming		Christian		6			1997-01-06	Yes	Yes	No	No	No	No	No	Yes	No	Yes	No	No	No	No	No	No	No	No		Yes	No	No	No	No	No	No		No
89	Yes	46.1	2016-01-26	JM		Control	XXXX	Female	1975-12-07	Twendane	Morindat	Some Primary	Unemployed	Crop Farming		Christian		7				No	No	No	No	No	No	No	No	No	No	No	No	No	No	No	No	No	No		No	No	No	No	No	No	No		Missing
90	Yes	46.2	2016-01-26	JM		Control	XXXX	Male	1975-10-23	Twendane	Morindat	Complete Primary	Unemployed	Mixed Farming		Christian		6				No	No	No	No	No	No	No	No	No	No	No	No	No	No	No	No	No	No		No	No	No	No	No	No	No		Missing
91	Yes	47	2016-01-26	WE		Case	XXXX	Female	2010-07-19	Morindati	Morindat	Some Primary	Unemployed	Mixed Farming		Christian		5			2015-01-01	Yes	No	No	No	No	No	No	No	No	No	No	No	No	No	Yes	No	No	No		Yes	No	No	No	No	No	No		Yes
92	Yes	47.1	2016-01-26	JM		Control	XXXX	Female	2010-11-15	Twendane	Morindat	Continuing Primary	Unemployed	Student/School		Christian		4	0.2342	3.6192		No	No	No	No	No	No	No	No	No	No	No	No	No	No	No	No	No	No		No	No	No	No	No	No	No		Missing
93	Yes	47.2	2016-01-26	JM		Control	XXXX	Female	2010-01-20	Twendane	Morindat	Continuing Primary	Employed (Formal)	Student/School		Christian		6	0.23448	36.1918		No	No	No	No	No	No	No	No	No	No	No	No	No	No	No	No	No	No		No	No	No	No	No	No	No		Missing
95	Yes	48.1	2016-01-26	WG		Control	XXXX	Female	2001-01-01	Kabugi	Morindat	Continuing Primary	Unemployed	Mixed Farming		Christian		7				No	No	No	No	No	No	No	No	No	No	No	No	No	No	No	No	No	No		No	No	No	No	No	No	No		Missing
121	Yes	48.2	2016-02-02	IAN		Control	XXXX	Male	2001-03-15	JICA	Eburru/Mbaruk	Continuing Secondary	Unemployed	Student/School		Christian		5				No	No	No	No	No	No	No	No	No	No	No	No	No	No	No	No	No	No		No	No	No	No	No	No	No		Missing
96	Yes	49	2016-01-26	GW		Case	XXXX	Female	2006-03-23	Morindati	Morindat	Some Primary	Unemployed	Charcoal Burning		Christian		8	0.2317	36.1788	2015-01-02	Yes	No	No	No	No	No	No	No	No	No	No	No	No	No	No	No	No	No		Yes	No	No	No	No	No	No		Yes
97	Yes	49.1	2016-01-26	IAN		Control	XXXX	Female	2003-01-21	Kongasis	Morindat	Continuing Primary	Unemployed	Crop Farming		Christian		6				No	No	No	No	No	No	No	No	No	No	No	No	No	No	No	No	No	No		No	No	No	No	No	No	No		Missing
98	Yes	49.2	2016-01-26	IAN		Control	XXXX	Female	2005-08-01	Kabugi	Morindat	Some Primary	Employed (Formal)	Mixed Farming		Christian		5				No	No	No	No	No	No	No	No	No	No	No	No	No	No	No	No	No	No		No	No	No	No	No	No	No		Missing
99	Yes	50	2016-01-29	GW		Case	XXXX	Female	1965-09-01	Potea	Eburru/Mbaruk	Some Primary	Employed (Formal)	Mixed Farming		African Tradition		4			2014-01-01	Yes	No	Yes	No	No	No	No	No	No	No	No	No	No	No	No	No	No	No		Yes	No	No	No	No	No	No		No
102	Yes	51	2016-02-29	GW		Case	XXXX	Male	1983-05-01	Potea	Eburru/Mbaruk	Some Primary	Employed (Formal)	Charcoal Burning		Christian		5			2015-01-05	Yes	No	Yes	No	No	No	No	No	No	No	No	No	No	No	No	No	No	No		Yes	No	No	No	No	No	No		No
105	Yes	52	2016-01-26	WB		Case	XXXX	Male	2011-07-12	Kabugi	Morindat	Some Primary	Unemployed	Crop Farming		Christian		5			2015-01-01	Yes	No	Yes	No	No	Yes	No	No	No	No	No	No	No	No	No	No	No	No		No	No	No	No	No	No	No		No
106	Yes	52.1	2016-01-26	GW		Control	XXXX	Male	2012-10-03	Twendane	Morindat	Some Primary	Unemployed	Mixed Farming		Christian		4	0.23152	36.1886		No	No	No	No	No	No	No	No	No	No	No	No	No	No	No	No	No	No		No	No	No	No	No	No	No		Missing
77	Yes	52.2	2016-02-01	WG		Control	XXXX	Female	2009-05-25	Morindati	Morindat	Complete Primary	Unemployed	Business		Christian		4				No	No	No	No	No	No	No	No	No	No	No	No	No	No	No	No	No	No		No	No	No	No	No	No	No		Missing
107	Yes	53	2016-01-26	WG		Case	XXXX	Female	2002-10-30	Twendane	Morindat	Continuing Secondary	Employed (Formal)	Student/School		Christian		7			2014-01-06	Yes	No	No	No	No	No	No	No	No	No	No	No	No	No	No	No	No	No		Yes	No	No	No	No	No	No		Yes
108	Yes	54	2016-01-26	MG		Case	XXXX	Male	2003-04-21	Morindati	Morindat	Continuing Primary	Unemployed	Mixed Farming		Christian		5			2012-01-01	Yes	No	Yes	No	No	No	No	No	No	No	No	No	No	No	No	No	No	No		Yes	No	No	No	No	No	No		Missing
78	Yes	54.1	2016-02-01	JM		Control	XXXX	Male	2009-02-07	Morindati	Morindat	Continuing Primary	Unemployed	Student/School		Christian		4	0.22715	36.1809		No	No	No	No	No	No	No	No	No	No	No	No	No	No	No	No	No	No		No	No	No	No	No	No	No		Missing
79	Yes	54.2	2016-02-01	IAN		Control	XXXX	Male	2006-09-21	Morindati	Morindat	Continuing Primary	Unemployed	Student/School		Christian		4				No	No	No	No	No	No	No	No	No	No	No	No	No	No	No	No	No	No		No	No	No	No	No	No	No		Missing
109	Yes	55	2016-01-29	GW		Case	XXXX	Male	2011-04-22	JICA	Eburru/Mbaruk	None	Unemployed	Mixed Farming		Christian		8			2016-03-01	Yes	No	Yes	No	No	No	No	No	No	No	No	No	No	No	No	No	No	No		Yes	No	No	No	No	No	No		No
110	Yes	55.1	2016-01-29	JM		Control	XXXX	Female	2006-07-06	JICA	Eburru/Mbaruk	Continuing Primary	Unemployed	Student/School		Christian		5	0.34649	36.1393		No	No	No	No	No	No	No	No	No	No	No	No	No	No	No	No	No	No		No	No	No	No	No	No	No		Missing
111	Yes	55.2	2016-01-28	GW		Control	XXXX	Male	2011-06-01	Kayole	Eburru/Mbaruk	Continuing Primary	Unemployed	Student/School		Christian		7				No	No	No	No	No	No	No	No	No	No	No	No	No	No	No	No	No	No		No	No	No	No	No	No	No		Missing
112	Yes	56	2016-01-29	GW		Case	XXXX	Male	2008-06-01	Potea	Eburru/Mbaruk	Continuing Primary	Unemployed	Student/School		Christian		8			2015-01-06	Yes	No	Yes	No	No	No	No	No	No	No	No	No	No	No	No	No	No	No		Yes	No	No	No	No	No	No		Yes
120	Yes	56.1	2016-02-01	JM		Control	XXXX	Male	2005-10-01	JICA	Eburru/Mbaruk	Continuing Primary	Unemployed	Student/School		Christian		4	0.34768	36.1543		No	No	No	No	No	No	No	No	No	No	No	No	No	No	No	No	No	No		No	No	No	No	No	No	No		Missing
114	Yes	57	2016-01-29	GW		Case	XXXX	Male	1967-06-01	Potea	Eburru/Mbaruk	Some Primary	Unemployed	Mixed Farming		Christian		8			2015-01-02	Yes	No	Yes	No	No	No	No	No	No	No	No	No	No	No	No	No	No	No		Yes	No	No	No	No	No	No		Yes
116	Yes	57.2	2016-01-29	AKI		Control	XXXX	Male	1962-01-01	Kongasis	Eburru/Mbaruk	Complete Primary	Unemployed	Mixed Farming		Christian		5				No	No	No	No	No	No	No	No	No	No	No	No	No	No	No	No	No	No		No	No	No	No	No	No	No		Missing
117	Yes	58	2016-01-29	JM		Case	XXXX	Male	1977-09-01	JICA	Eburru/Mbaruk	Complete Primary	Unemployed	Herdsman		Christian		2	0.34726	36.1391	2015-01-09	Yes	No	Yes	No	No	No	No	No	No	No	No	No	No	No	No	No	No	No		Yes	No	No	No	No	No	No		Yes
119	Yes	58.2	2015-01-29	DTO		Control	XXXX	Female	1981-08-23	Kongasis	Eburru/Mbaruk	Complete Primary	Employed (Formal)	Crop Farming		Christian		4				No	No	No	No	No	No	No	No	No	No	No	No	No	No	No	No	No	No		No	No	No	No	No	No	No		Missing
2	Yes	1.1	2016-01-26	JM		Control	XXXX	Male	2004-01-22	Morindati	Morindat	Continuing Primary	Unemployed	Student/School		Christian		5	0.22676	36.1825		No	No	No	No	No	No	No	No	No	No	No	No	No	No	No	No	No	No		No	No	No	No	No	No	No		Missing
3	Yes	1.2	2016-01-26	JM		Control	XXXX	Male	2008-08-01	Morindati	Morindat	Continuing Primary	Unemployed	Student/School		Christian		5	0.22809	36.1832		No	No	No	No	No	No	No	No	No	No	No	No	No	No	No	No	No	No		No	No	No	No	No	No	No		Missing
4	Yes	2	2016-01-26	IAN		Case	XXXX	Female	1964-05-08	Morindati	Morindat	Complete Primary	Unemployed	Crop Farming		Christian		4	0.22931	36.1848	2013-01-01	Yes	No	No	No	No	Yes	No	Yes	No	No	No	No	No	No	No	No	No	No		Yes	No	No	No	No	No	No		Yes
5	Yes	2.1	2016-01-26	JM		Control	XXXX	Male	1961-10-30	Morindati	Morindat	Some Primary	Unemployed	Crop Farming		Christian		1	0.22916	36.1848		No	No	No	No	No	No	No	No	No	No	No	No	No	No	No	No	No	No		No	No	No	No	No	No	No		Missing
6	Yes	2.2	2016-01-26	JM		Control	XXXX	Male	1960-08-22	Morindati	Morindat	Complete Primary	Unemployed	Crop Farming		Christian		1	0.22942	36.1849		No	No	No	No	No	No	No	No	No	No	No	No	No	No	No	No	No	No		No	No	No	No	No	No	No		Missing
10	Yes	4	2016-01-26	GM		Case	XXXX	Female	2006-10-01	Kabugi	Morindat	Continuing Primary	Unemployed	Mixed Farming		Christian		6			2015-08-25	Yes	Yes	Yes	No	No	Yes	No	No	No	No	No	No	No	No	No	No	No	No		Yes	No	No	No	No	No	No		Yes
11	Yes	4.1	2016-01-26	IAN		Control	XXXX	Male	2004-11-24	Twendane	Morindat	Continuing Primary	Unemployed	Student/School		Christian		6				No	No	No	No	No	No	No	No	No	No	No	No	No	No	No	No	No	No		No	No	No	No	No	No	No		Missing
13	Yes	5	2016-01-27	JM		Case	XXXX	Female	2003-10-18	Sugunoi/Thugunoi	Eburru/Mbaruk	Continuing Primary	Unemployed	Student/School		Christian		5	0.22988	36.1586	2015-08-01	Yes	No	Yes	No	No	No	No	No	No	No	No	No	No	No	No	No	No	No		Yes	No	No	No	No	No	No		Yes
14	Yes	5.1	2016-01-27	JM		Control	XXXX	Female	2005-10-19	Sugunoi/Thugunoi	Eburru/Mbaruk	Continuing Primary	Unemployed	Student/School		Christian		6	0.23321	36.1587		No	No	No	No	No	No	No	No	No	No	No	No	No	No	No	No	No	No		No	No	No	No	No	No	No		Missing
17	Yes	6.1	2016-01-27	JM		Control	XXXX	Female	1963-07-10	Sugunoi/Thugunoi	Eburru/Mbaruk	Complete Primary	Unemployed	Charcoal Burning		Christian		9	0.23205	36.1583		No	No	No	No	No	No	No	No	No	No	No	No	No	No	No	No	No	No		No	No	No	No	No	No	No		Missing
18	Yes	6.2	2016-01-27	JM		Control	XXXX	Male	1963-05-01	Sugunoi/Thugunoi	Eburru/Mbaruk	Complete Primary	Unemployed	Business		Christian		4	0.22688	36.1574		No	No	No	No	No	No	No	No	No	No	No	No	No	No	No	No	No	No		No	No	No	No	No	No	No		Missing
20	Yes	7.1	2016-01-27	JM		Control	XXXX	Female	2002-08-28	Sugunoi/Thugunoi	Eburru/Mbaruk	Continuing Primary	Unemployed	Student/School		Christian		6	0.23321	36.1586		No	No	No	No	No	No	No	No	No	No	No	No	No	No	No	No	No	No		No	No	No	No	No	No	No		Missing
21	Yes	7.2	2016-01-27	JM		Control	XXXX	Male	2001-11-02	Sugunoi/Thugunoi	Eburru/Mbaruk	Continuing Primary	Unemployed	Student/School		Christian		3	0.22739	36.1581		No	No	No	No	No	No	No	No	No	No	No	No	No	No	No	No	No	No		No	No	No	No	No	No	No		Missing
23	Yes	8.1	2016-01-27	GW		Control	XXXX	Female	2006-04-01	Kariokor	Eburru/Mbaruk	Continuing Secondary	Unemployed	Mixed Farming		Christian		8				No	No	No	No	No	No	No	No	No	No	No	No	No	No	No	No	No	No		No	No	No	No	No	No	No		Missing
26	Yes	9.1	2016-01-27	IAN		Control	XXXX	Female	1981-03-01	Sugunoi/Thugunoi	Eburru/Mbaruk	Complete Primary	Unemployed	Mixed Farming		Christian		7				No	No	No	No	No	No	No	No	No	No	No	No	No	No	No	No	No	No		No	No	No	No	No	No	No		Missing
32	Yes	11.1	2016-01-27	IAN		Control	XXXX	Female	1973-07-19	Sugunoi/Thugunoi	Eburru/Mbaruk	Complete Secondary	Unemployed	Crop Farming		Christian		5				No	No	No	No	No	No	No	No	No	No	No	No	No	No	No	No	No	No		No	No	No	No	No	No	No		Missing
33	Yes	11.2	2016-01-27	IAN		Control	XXXX	Female	1968-10-10	Sugunoi/Thugunoi	Eburru/Mbaruk	Complete Primary	Unemployed	Mixed Farming		Christian		4				No	No	No	No	No	No	No	No	No	No	No	No	No	No	No	No	No	No		No	No	No	No	No	No	No		Missing
42	Yes	14.2	2016-01-27	GM		Control	XXXX	Female	1999-05-05	Murang'a	Eburru/Mbaruk	Complete Secondary	Unemployed	Mixed Farming		Christian		5				No	No	No	No	No	No	No	No	No	No	No	No	No	No	No	No	No	No		No	No	No	No	No	No	No		Missing
44	Yes	15.1	2016-01-28	JM		Control	XXXX	Female	2013-02-04	Kambi Turkana	Eburru/Mbaruk	None	Unemployed	Other	Child	Christian		6	0.34826	36.1311		No	No	No	No	No	No	No	No	No	No	No	No	No	No	No	No	No	No		No	No	No	No	No	No	No		Missing
43	Yes	15.2	2016-01-28	JM		Control	XXXX	Male	2010-02-08	Kambi Turkana	Eburru/Mbaruk	Continuing Primary	Unemployed	Student/School		Christian		5	0.34888	36.1317		No	No	No	No	No	No	No	No	No	No	No	No	No	No	No	No	No	No		No	No	No	No	No	No	No		Missing
47	Yes	16.1	2016-01-28	JM		Control	XXXX	Male	2005-12-25	Kambi Turkana	Eburru/Mbaruk	Continuing Primary	Unemployed	Student/School		Christian		5	0.34692	36.1318		No	No	No	No	No	No	No	No	No	No	No	No	No	No	No	No	No	No		No	No	No	No	No	No	No		Missing
48	Yes	16.2	2016-01-28	JM		Control	XXXX	Male	2005-10-13	Kambi Turkana	Eburru/Mbaruk	Continuing Primary	Unemployed	Student/School		Christian		6	0.34374	36.1333		No	No	No	No	No	No	No	No	No	No	No	No	No	No	No	No	No	No		No	No	No	No	No	No	No		Missing
50	Yes	17.1	2016-01-28	JM		Control	XXXX	Male	2008-08-03	Kambi Turkana	Eburru/Mbaruk	Continuing Primary	Unemployed	Student/School		Christian		11	0.34514	3.61315		No	No	No	No	No	No	No	No	No	No	No	No	No	No	No	No	No	No		No	No	No	No	No	No	No		Missing
49	Yes	17.2	2016-01-28	JM		Control	XXXX	Female	2009-05-01	Kambi Turkana	Eburru/Mbaruk	Continuing Primary	Unemployed	Student/School		Christian		7	0.34411	36.1318		No	No	No	No	No	No	No	No	No	No	No	No	No	No	No	No	No	No		No	No	No	No	No	No	No		Missing
53	Yes	18.1	2016-01-28	JM		Control	XXXX	Male	2002-03-15	Kambi Turkana	Eburru/Mbaruk	Continuing Primary	Unemployed	Student/School		Christian		12	0.34407	36.1312		No	No	No	No	No	No	No	No	No	No	No	No	No	No	No	No	No	No		No	No	No	No	No	No	No		Missing
56	Yes	19.1	2016-01-28	JM		Control	XXXX	Male	2009-05-15	Kambi Turkana	Eburru/Mbaruk	Continuing Primary	Unemployed	Student/School		Christian		8	0.3432	36.1292		No	No	No	No	No	No	No	No	No	No	No	No	No	No	No	No	No	No		No	No	No	No	No	No	No		Missing
55	Yes	19.2	2016-01-28	KL		Control	XXXX	Male	2011-08-22	Kambi Turkana	Eburru/Mbaruk	None	Unemployed	Other	Child	Christian		8	0.34418	36.1324		No	No	No	No	No	No	No	No	No	No	No	No	No	No	No	No	No	No		No	No	No	No	No	No	No		Missing
60	Yes	20.2	2016-01-28	EK		Control	XXXX	Male	1956-01-01	Kambi Turkana	Eburru/Mbaruk	Complete Secondary	Unemployed	Charcoal Burning		African Tradition		6				No	No	No	No	No	No	No	No	No	No	No	No	No	No	No	No	No	No		No	No	No	No	No	No	No		Missing
66	Yes	22.1	2016-01-28	JM		Control	XXXX	Female	2012-02-02	JICA	Eburru/Mbaruk	None	Unemployed	Other	Child	Christian		4	0.34215	36.1332		No	No	No	No	No	No	No	No	No	No	No	No	No	No	No	No	No	No		No	No	No	No	No	No	No		Missing
65	Yes	22.2	2016-01-28	JM		Control	XXXX	Female	2015-01-26	JICA	Eburru/Mbaruk	None	Unemployed	Other	Child	Christian		7	0.34139	36.1351		No	No	No	No	No	No	No	No	No	No	No	No	No	No	No	No	No	No		No	No	No	No	No	No	No		Missing
68	Yes	23.1	2016-01-28	GW		Control	XXXX	Female	1983-06-01	Kayole	Eburru/Mbaruk	Some Primary	Unemployed	Livestock Farming		Christian		4				No	No	No	No	No	No	No	No	No	No	No	No	No	No	No	No	No	No		No	No	No	No	No	No	No		Missing
71	Yes	24.2	2016-01-30	GW		Control	XXXX	Female	1978-01-01	Kongasis	Eburru/Mbaruk	Some Primary	Unemployed	Mixed Farming		Christian		7				No	No	No	No	No	No	No	No	No	No	No	No	No	No	No	No	No	No		No	No	No	No	No	No	No		Missing
154	Yes	25.1	2016-10-30	IAN		Control	XXXX	Male	1980-01-01	Utut	Eburru/Mbaruk	Complete Primary	Employed (Formal)	Herdsman		Christian		2				No	No	No	No	No	No	No	No	No	No	No	No	No	No	No	No	No	No		No	No	No	No	No	No	No		Missing
155	Yes	25.2	2016-01-30	IAN		Control	XXXX	Male	1983-03-19	Kongasis	Eburru/Mbaruk	Some Primary	Unemployed	Mixed Farming		Christian		4				No	No	No	No	No	No	No	No	No	No	No	No	No	No	No	No	No	No		No	No	No	No	No	No	No		Missing
158	Yes	26.2	2016-01-30	JM		Control	XXXX	Female	1955-07-02	Kongasis	Eburru/Mbaruk	None	Unemployed	Crop Farming		Christian		6	0.32854	36.0835		No	No	No	No	No	No	No	No	No	No	No	No	No	No	No	No	No	No		No	No	No	No	No	No	No		Missing
124	Yes	27.1	2016-01-30	IAN		Control	XXXX	Male	1941-01-27	Kabugi	Eburru/Mbaruk	Some Primary	Unemployed	Mining/Stone Mason		Christian		15				No	No	No	No	No	No	No	No	No	No	No	No	No	No	No	No	No	No		No	No	No	No	No	No	No		Missing
125	Yes	27.2	2016-01-30	GW		Control	XXXX	Male	1948-10-01	Kabugi	Eburru/Mbaruk	Some Primary	Unemployed	Mixed Farming		Christian		4				No	No	No	No	No	No	No	No	No	No	No	No	No	No	No	No	No	No		No	No	No	No	No	No	No		Missing
127	Yes	28.1	2016-01-30	IAN		Control	XXXX	Male	1956-01-01	Kabugi	Eburru/Mbaruk	Tertiary	Unemployed	Herdsman		Christian		15				No	No	No	No	No	No	No	No	No	No	No	No	No	No	No	No	No	No		No	No	No	No	No	No	No		Missing
128	Yes	28.2	2016-01-30	GW		Control	XXXX	Female	1961-01-01	Kabugi	Eburru/Mbaruk	None	Unemployed	Mixed Farming		Christian		6				No	No	No	No	No	No	No	No	No	No	No	No	No	No	No	No	No	No		No	No	No	No	No	No	No		Missing
131	Yes	29.2	2016-01-30	IAN		Control	XXXX	Female	1960-01-01	Kongasis	Eburru/Mbaruk	Some Primary	Unemployed	Mixed Farming		Christian		5				No	No	No	No	No	No	No	No	No	No	No	No	No	No	No	No	No	No		No	No	No	No	No	No	No		Missing
133	Yes	30.1	2016-01-30	GW		Control	XXXX	Male	1985-09-06	Kongasis	Eburru/Mbaruk	Continuing Primary	Unemployed	Mixed Farming		Christian		4				No	No	No	No	No	No	No	No	No	No	No	No	No	No	No	No	No	No		No	No	No	No	No	No	No		Missing
134	Yes	30.2	2016-01-30	IAN		Control	XXXX	Male	1982-12-01	Kongasis	Eburru/Mbaruk	Some Primary	Unemployed	Other	Casual Labourer	Christian		4				No	No	No	No	No	No	No	No	No	No	No	No	No	No	No	No	No	No		No	No	No	No	No	No	No		Missing
136	Yes	31.1	2016-01-29	GW		Control	XXXX	Female	1985-05-05	Potea	Eburru/Mbaruk	Some Primary	Unemployed	Crop Farming		Christian		7				No	No	No	No	No	No	No	No	No	No	No	No	No	No	No	No	No	No		No	No	No	No	No	No	No		Missing
139	Yes	32.1	2016-01-29	JM		Control	XXXX	Female	2015-07-03	JICA	Eburru/Mbaruk	Continuing Primary	Unemployed	Student/School		Christian		4				No	No	No	No	No	No	No	No	No	No	No	No	No	No	No	No	No	No		No	No	No	No	No	No	No		Missing
140	Yes	32.2	2016-01-29	GW		Control	XXXX	Male	2011-05-09	JICA	Eburru/Mbaruk	Some Primary	Unemployed	Mixed Farming		Christian		5				No	No	No	No	No	No	No	No	No	No	No	No	No	No	No	No	No	No		No	No	No	No	No	No	No		Missing
141	Yes	33	2016-01-29	GW		Case	XXXX	Male	2002-07-01	Kayole	Eburru/Mbaruk	Continuing Primary	Unemployed	Student/School		Muslim		4			2014-08-01	Yes	Yes	No	No	No	No	No	No	No	No	No	No	No	No	No	No	No	No		No	No	No	No	No	No	No		Yes
144	Yes	34	2016-01-28	IAN		Case	XXXX	Female	1952-09-01	Kayole	Eburru/Mbaruk	None	Unemployed	Mixed Farming		Christian		5			2004-10-01	No	No	Yes	No	No	No	No	No	No	No	No	No	No	No	No	No	No	No		No	No	No	No	No	No	No		Yes
145	Yes	34.1	2016-01-30	IAN		Control	XXXX	Female	1971-07-01	Kongasis	Eburru/Mbaruk	None	Unemployed	Mixed Farming		Christian		8				No	No	No	No	No	No	No	No	No	No	No	No	No	No	No	No	No	No		No	No	No	No	No	No	No		Missing
147	Yes	35	2016-02-28	GW		Case	XXXX	Female	2004-03-25	Kayole	Eburru/Mbaruk	Continuing Primary	Unemployed	Student/School		Christian		5			2014-06-01	Yes	No	Yes	No	No	No	No	No	No	No	No	No	No	No	No	No	No	No		No	No	No	No	No	No	No		Yes
148	Yes	35.1	2016-02-28	JM		Control	XXXX	Male	2004-06-04	Kambi Turkana	Eburru/Mbaruk	Continuing Primary	Unemployed	Student/School		Christian		4	0.34508	36.1316		No	No	No	No	No	No	No	No	No	No	No	No	No	No	No	No	No	No		No	No	No	No	No	No	No		Missing
149	Yes	35.2	2016-02-29	JM		Control	XXXX	Male	2005-05-25	JICA	Eburru/Mbaruk	Continuing Primary	Unemployed	Student/School		Christian		6				No	No	No	No	No	No	No	No	No	No	No	No	No	No	No	No	No	No		No	No	No	No	No	No	No		Missing
152	Yes	36.2	2016-01-29	DTO		Control	XXXX	Female	1982-01-01	JICA	Eburru/Mbaruk	Complete Primary	Unemployed	Mixed Farming		Christian		3				No	No	No	No	No	No	No	No	No	No	No	No	No	No	No	No	No	No		No	No	No	No	No	No	No		Missing
163	Yes	38	2016-01-28	GW		Case	XXXX	Female	1980-08-09	Kayole	Eburru/Mbaruk	Complete Secondary	Unemployed	Mixed Farming		Christian		5			2014-08-01	No	Yes	Yes	No	No	No	No	No	No	No	No	No	No	No	No	No	No	No		No	No	No	No	No	No	No		Yes
165	Yes	38.2	2016-01-29	GW		Control	XXXX	Male	1989-06-01	JICA	Eburru/Mbaruk	Complete Primary	Unemployed	Mixed Farming		Christian		7				No	No	No	No	No	No	No	No	No	No	No	No	No	No	No	No	No	No		No	No	No	No	No	No	No		Missing
75	Yes	39.1	2016-01-29	JM		Control	XXXX	Female	2013-07-06	JICA	Eburru/Mbaruk	Continuing Primary	Unemployed	Student/School		Christian		4	0.34784	36.1555		No	No	No	No	No	No	No	No	No	No	No	No	No	No	No	No	No	No		No	No	No	No	No	No	No		Missing
76	Yes	39.2	2016-01-29	JM		Control	XXXX	Female	2011-06-15	JICA	Eburru/Mbaruk	Continuing Primary	Unemployed	Student/School		Christian		7	0.34821	36.1555		No	No	No	No	No	No	No	No	No	No	No	No	No	No	No	No	No	No		No	No	No	No	No	No	No		Missing
169	Yes	41	2016-01-29	JM		Case	XXXX	Female	2006-07-03	JICA	Eburru/Mbaruk	Continuing Primary	Unemployed	Student/School		Christian		5	0.34961	36.1485	2010-08-01	Yes	No	Yes	No	No	No	No	No	No	No	No	No	No	No	No	No	No	No		No	No	No	No	Yes	No	No		Yes
170	Yes	41.1	2016-01-30	GW		Control	XXXX	Female	2006-04-01	Kongasis	Eburru/Mbaruk	Continuing Primary	Unemployed	Student/School		Christian		12				No	No	No	No	No	No	No	No	No	No	No	No	No	No	No	No	No	No		No	No	No	No	No	No	No		Missing
171	Yes	41.2	2016-01-30	IAN		Control	XXXX	Female	2006-06-09	Kongasis	Eburru/Mbaruk	Some Primary	Unemployed	Student/School		Christian		7				No	No	No	No	No	No	No	No	No	No	No	No	No	No	No	No	No	No		No	No	No	No	No	No	No		Missing
173	Yes	42.1	2016-01-28	GW		Control	XXXX	Female	2006-04-01	Kayole	Eburru/Mbaruk	Continuing Primary	Unemployed	Student/School		Christian		8				No	No	No	No	No	No	No	No	No	No	No	No	No	No	No	No	No	No		No	No	No	No	No	No	No		Missing
174	Yes	42.2	2016-01-30	JM		Control	XXXX	Male	2006-10-10	Kongasis	Eburru/Mbaruk	Continuing Primary	Unemployed	Student/School		Christian		6	0.3287	36.0842		No	No	No	No	No	No	No	No	No	No	No	No	No	No	No	No	No	No		No	No	No	No	No	No	No		Missing
84	Yes	44.1	2016-01-28	GW		Control	XXXX	Female	2012-06-04	Kayole	Eburru/Mbaruk	Continuing Primary	Unemployed	Student/School		Christian		4				No	No	No	No	No	No	No	No	No	No	No	No	No	No	No	No	No	No		No	No	No	No	No	No	No		Missing
94	Yes	48	2016-01-26	WG		Case	XXXX	Male	2002-02-01	Kabugi	Morindat	Some Primary	Unemployed	Charcoal Burning		Christian		8	0.23671	36.1809	2003-01-01	Yes	No	No	No	No	No	No	Yes	No	No	No	No	No	No	No	No	No	No		Yes	No	No	No	No	No	No		Yes
100	Yes	50.1	2015-12-30	GW		Control	XXXX	Female	1966-06-01	Kongasis	Eburru/Mbaruk	Complete Primary	Employed (Formal)	Mixed Farming		Christian		6				No	No	No	No	No	No	No	No	No	No	No	No	No	No	No	No	No	No		No	No	No	No	No	No	No		Missing
101	Yes	50.2	2015-12-28	DTO		Control	XXXX	Female	1963-01-01	Kabugi	Eburru/Mbaruk	Some Primary	Unemployed	Crop Farming		Christian		8				No	No	No	No	No	No	No	No	No	No	No	No	No	No	No	No	No	No		No	No	No	No	No	No	No		Missing
103	Yes	51.1	2016-01-30	IAN		Control	XXXX	Male	1993-04-01	Kongasis	Eburru/Mbaruk	Some Primary	Unemployed	Mixed Farming		Christian		2				No	No	No	No	No	No	No	No	No	No	No	No	No	No	No	No	No	No		No	No	No	No	No	No	No		Missing
104	Yes	51.2	2016-01-29	DTO		Control	XXXX	Female	1987-05-22	Kongasis	Eburru/Mbaruk	Continuing Secondary	Unemployed	Housewife		Christian		5				No	No	No	No	No	No	No	No	No	No	No	No	No	No	No	No	No	No		No	No	No	No	No	No	No		Missing
122	Yes	53.1	2016-02-01	IAN		Control	XXXX	Female	1999-05-02	Morindati	Eburru/Mbaruk	Continuing Secondary	Unemployed	Student/School		Christian		3				No	No	No	No	No	No	No	No	No	No	No	No	No	No	No	No	No	No		No	No	No	No	No	No	No		Missing
123	Yes	53.2	2016-02-01	JM		Control	XXXX	Female	1999-01-01	Morindati	Morindat	Continuing Primary	Unemployed	Student/School		Christian		4	0.22732	36.1806		No	No	No	No	No	No	No	No	No	No	No	No	No	No	No	No	No	No		No	No	No	No	No	No	No		Missing
113	Yes	56.2	2016-01-30	GW		Control	XXXX	Female	2003-09-01	Kongasis	Eburru/Mbaruk	Continuing Primary	Employed (Formal)	Student/School		Christian		7				No	No	No	No	No	No	No	No	No	No	No	No	No	No	No	No	No	No		No	No	No	No	No	No	No		Missing
115	Yes	57.1	2016-01-29	DTO		Control	XXXX	Male	1957-02-01	Kongasis	Eburru/Mbaruk	Complete Primary	Unemployed	Mixed Farming		Christian		2				No	No	No	No	No	No	No	No	No	No	No	No	No	No	No	No	No	No		No	No	No	No	No	No	No		Missing
118	Yes	58.1	2016-01-29	DTO		Control	XXXX	Female	1981-01-01	Kongasis	Eburru/Mbaruk	Complete Primary	Unemployed	Housewife		Christian		4				No	No	No	No	No	No	No	No	No	No	No	No	No	No	No	No	No	No		No	No	No	No	No	No	No		Missing
[truncated: 130 more columns]

## Sheet: Records_Review
Record ID	Date seen	Health Facility	Sub County	IP/OP No	Age	Sex	Village	DIAGNOSIS	TREATMENT1	TREATMENT2
GIL189	2015-01-07	Gigil Hosp	Gilgil subcounty	0000	29	F	Doitomite	septic dermatitis	Silver sulphadiazine
GIL193	2013-06-02	Gigil Hosp	Gilgil subcounty	0000	5	M	Doitomite	Dermatitis
GIL197	2013-06-08	Gigil Hosp	Gilgil subcounty	0000	1	F	Doitomite	Dermatitis	Ampiclox
GIL204	2014-07-18	Gigil Hosp	Gilgil subcounty	0000	4	M	Doitomite	allergic rash	Amoxil
GIL216	2015-03-19	Gigil Hosp	Gilgil subcounty	0000	1	F	Doitomite	septic dermatitis	Amoxil
GIL233	2014-01-26	Gigil Hosp	Gilgil subcounty	0000	42	F	Doitomite	skin infection	Ampiclox
GIL235	2014-03-12	Gigil Hosp	Gilgil subcounty	0000	6	F	Doitomite	septic wound	Silver sulphadiazine	Paracetamol
GIL236	2014-03-25	Gigil Hosp	Gilgil subcounty	0000	15	F	Doitomite	septic wound
GIL237	2013-09-17	Gigil Hosp	Gilgil subcounty	0000	16	M	Doitomite	septic wound
GIL239	2013-09-27	Gigil Hosp	Gilgil subcounty	0000	7	F	Doitomite	Dermatitis
GIL249	2012-05-12	Gigil Hosp	Gilgil subcounty	0000	20	F	Doitomite	dermatitis
GIL250	2012-10-10	Gigil Hosp	Gilgil subcounty	0000	70	M	Doitomite	septic wound
GIL186	2013-10-22	Camp brethren	Gilgil subcounty	0000	17	F	Eburru	septic spot
GIL212	2014-12-06	Gigil Hosp	Gilgil subcounty	0000	4	F	Eburru	Dermatitis
GIL231	2015-08-21	Gigil Hosp	Gilgil subcounty	0000	32	F	Eburru	septic dermatitis
GIL232	2014-10-15	Gigil Hosp	Gilgil subcounty	0000	32	M	Eburru	skin mycosis
GIL242	2013-11-10	Gigil Hosp	Gilgil subcounty	0000	6	M	Eburru	multiple wounds	Silver sulphadiazine	Paracetamol
GIL245	2012-02-29	Gigil Hosp	Gilgil subcounty	0000	16	F	Eburru	skin rashes	Hydrocortisone
GIL064	2013-02-04	oljorai h/centre	Gilgil subcounty	0000	10	F	ELEMTAITA	dermatitis
GIL251	2012-11-12	Gigil Hosp	Gilgil subcounty	0000	35	F	Elemtaita	septic wound
GIL008	2014-01-03	ASTU	Gilgil subcounty	0000	10	M	gathanji	Dermatitis
GIL201	2013-08-03	Gigil Hosp	Gilgil subcounty	0000	1	F	gatundu	Dermatitis
GIL010	2014-12-30	ASTU	Gilgil subcounty	0000	48	F	Gitare	Dermatitis
GIL075	2010-01-02	ASTU	Gilgil subcounty	0000	6	M	Gitare	Dermatitis	Reiclox	hydrocortison oinmenet
GIL077	2010-02-07	ASTU	Gilgil subcounty	0000	4	F	Gitare	Dermatitis	Caps ampiclox	hydrocortison oinmenet
GIL078	2010-05-12	ASTU	Gilgil subcounty	0000	32	F	Gitare	Septic wound	Tetracyclin	Septrin
GIL079	2010-12-05	ASTU	Gilgil subcounty	0000	18	M	Gitare	Septic wound	Tetracyclin	Septrin
GIL080	2010-05-12	ASTU	Gilgil subcounty	0000	7	M	Gitare	Septic wound	Tetracyclin	Septrin
GIL081	2010-05-12	ASTU	Gilgil subcounty	0000	3	F	Gitare	Septic wound	Tetracyclin	Septrin
GIL082	2010-05-12	ASTU	Gilgil subcounty	0000	6	F	Gitare	Septic wound	Tetracyclin	Septrin
GIL083	2010-05-12	ASTU	Gilgil subcounty	0000	23	F	Gitare	Septic wound	Tetracyclin	Septrin
GIL084	2010-05-13	ASTU	Gilgil subcounty	0000	5	M	Gitare	Septic wound	Tetracyclin	Septrin
GIL085	2010-05-13	ASTU	Gilgil subcounty	0000	14	F	Gitare	mutipleSeptic wound	Ampiclox	inj strepto
GIL086	2010-05-13	ASTU	Gilgil subcounty	0000	3	M	Gitare	Septic wound	Tetracyclin	syp Amoxil
GIL087	2010-05-14	ASTU	Gilgil subcounty	0000	12	M	Gitare	Septic wound	syp axalin	syp septrin
GIL088	2010-05-15	ASTU	Gilgil subcounty	0000	3	M	Gitare	Septic wound	syp axalin
GIL089	2010-05-15	ASTU	Gilgil subcounty	0000	5	F	Gitare	Septic spot	syp axalin	Paracetamol
GIL090	2010-05-15	ASTU	Gilgil subcounty	0000	38	M	Gitare	Septic spot	Tetracyclin	Septrin
GIL091	2010-05-15	ASTU	Gilgil subcounty	0000	74	M	Gitare	Septic spot	Ampiclox	iodine
GIL092	2010-05-15	ASTU	Gilgil subcounty	0000	16	F	Gitare	MutipleSeptic wound	Tetracyclin	Aspirin
GIL093	2010-05-18	ASTU	Gilgil subcounty	0000	15	F	Gitare	Septic wound
GIL094	2010-05-18	ASTU	Gilgil subcounty	0000	5	M	Gitare	multiple Septic wound	Acetylsalicylic Acid Oitnment
GIL095	2010-05-19	ASTU	Gilgil subcounty	0000	21	M	Gitare	Septic wound	Tab Sp H/C Oitnment,
GIL096	2010-06-02	ASTU	Gilgil subcounty	0000	54	F	Gitare	Septic rashes
GIL097	2010-06-08	ASTU	Gilgil subcounty	0000	24	M	Gitare	Septic wound
GIL098	2010-06-17	ASTU	Gilgil subcounty	0000	13	F	Gitare	Dermatitis
GIL099	2010-06-21	ASTU	Gilgil subcounty	0000	5	M	Gitare	Septic wound
GIL100	2010-06-21	ASTU	Gilgil subcounty	0000	16	F	Gitare	Septic wound
GIL101	2010-06-21	ASTU	Gilgil subcounty	0000	13	F	Gitare	septic wound
GIL103	2010-06-24	ASTU	Gilgil subcounty	0000	11	M	Gitare	septic wound
GIL105	2010-07-01	ASTU	Gilgil subcounty	0000	10	M	Gitare	multiple Septic wound
GIL106	2010-07-21	ASTU	Gilgil subcounty	0000	12	M	Gitare	septic wound
GIL107	2010-12-20	ASTU	Gilgil subcounty	0000	3	M	Gitare	septic wound
GIL108	2011-03-17	ASTU	Gilgil subcounty	0000	1.5	F	Gitare	Dermatitis
GIL109	2011-03-22	ASTU	Gilgil subcounty	0000	4.5	F	Gitare	Dermatitis
GIL111	2011-04-13	ASTU	Gilgil subcounty	0000	4.5	F	Gitare	septic wound
GIL112	2011-04-27	ASTU	Gilgil subcounty	0000	6	F	Gitare	Septic rashes
GIL113	2011-03-11	ASTU	Gilgil subcounty	0000	1	M	Gitare	Dermatitis
GIL114	2011-07-03	ASTU	Gilgil subcounty	0000	45	F	Gitare	septic wound
GIL115	2011-05-02	ASTU	Gilgil subcounty	0000	4	F	Gitare	fungal infection
GIL117	2011-10-31	ASTU	Gilgil subcounty	0000	10	M	Gitare	Septic rashes
GIL119	2012-01-14	ASTU	Gilgil subcounty	0000	3	M	Gitare	multiple ulceration
GIL120	2012-03-02	ASTU	Gilgil subcounty	0000	3	M	Gitare	septic wound
GIL121	2012-04-02	ASTU	Gilgil subcounty	0000	7	M	Gitare	dermatitis
GIL122	2012-05-03	ASTU	Gilgil subcounty	0000	7	M	Gitare	septic spot
GIL123	2012-07-13	ASTU	Gilgil subcounty	0000	4	M	Gitare	septic spot
GIL124	2012-07-23	ASTU	Gilgil subcounty	0000	5	F	Gitare	septic wound
GIL125	2012-08-13	ASTU	Gilgil subcounty	0000	2.5	F	Gitare	dermatitis
GIL126	2012-11-07	ASTU	Gilgil subcounty	0000	14	F	Gitare	dermatitis
GIL127	2012-12-31	ASTU	Gilgil subcounty	0000	8	M	Gitare	dermatitis
GIL128	2014-08-15	ASTU	Gilgil subcounty	0000	4	F	Gitare	dermatitis
GIL129	2014-08-12	ASTU	Gilgil subcounty	0000	5	M	Gitare	dermatitis
GIL131	2014-11-07	ASTU	Gilgil subcounty	0000	2.5	F	Gitare	papular rashes
GIL132	2014-11-07	ASTU	Gilgil subcounty	0000	3.5	M	Gitare	papular rashes
GIL133	2014-08-28	ASTU	Gilgil subcounty	0000	4	M	Gitare	dermatitis
GIL134	2014-08-15	ASTU	Gilgil subcounty	0000	5	F	Gitare	dermatitis
GIL135	2014-06-25	ASTU	Gilgil subcounty	0000	2.5	F	Gitare	dermatitis
GIL136	2014-05-10	ASTU	Gilgil subcounty	0000	3	F	Gitare	skin infection
GIL137	2010-02-24	ASTU	Gilgil subcounty	0000	62	M	Gitare	Dermatitis
GIL138	2011-10-02	ASTU	Gilgil subcounty	0000	26	F	Gitare	Dermatitis
GIL140	2011-05-07	ASTU	Gilgil subcounty	0000	14	F	Gitare	Dermatitis
GIL143	2014-10-09	ASTU	Gilgil subcounty	0000	2	M	Gitare	Skin Infections
GIL144	2012-10-01	ASTU	Gilgil subcounty	0000	3	M	Gitare	Dermatitis
GIL145	2012-09-28	ASTU	Gilgil subcounty	0000	1	F	Gitare	Dermatitis
GIL146	2012-09-21	ASTU	Gilgil subcounty	0000	2	M	Gitare
GIL147	2012-09-21	ASTU	Gilgil subcounty	0000	0.3	M	Gitare
GIL198	2013-07-03	Gigil Hosp	Gilgil subcounty	0000	3	F	gitare	Dermatitis
GIL207	2014-09-17	Gigil Hosp	Gilgil subcounty	0000	2	M	gitare	septic wound
GIL215	2015-01-07	Gigil Hosp	Gilgil subcounty	0000	2	M	gitare	septic dermatitis
GIL230	2015-08-19	Gigil Hosp	Gilgil subcounty	0000	24	M	gitare	allergic dermatitis
GIL238	2013-09-17	Gigil Hosp	Gilgil subcounty	0000	5	F	gitare	septic wound
GIL243	2013-10-22	Gigil Hosp	Gilgil subcounty	0000	11	M	gitare	Dermatitis
GIL246	2012-04-05	Gigil Hosp	Gilgil subcounty	0000	27	F	gitare	septic wound
GIL253	2015-10-18	Gigil Hosp	Gilgil subcounty	0000	7	F	gitare	skin infection
GIL254	2015-12-13	Gigil Hosp	Gilgil subcounty	0000	35	F	gitare	dermatitis
GIL223	2015-07-01	Gigil Hosp	Gilgil subcounty	0000	30	F	GTI	dermatitis
GIL220	2015-06-01	Gigil Hosp	Gilgil subcounty	0000	32	F	highway	allergic dermatitis
GIL177	2013-05-08	Camp brethren	Gilgil subcounty	0000	4	M	Jaika	septic spot
GIL234	2014-12-30	Gigil Hosp	Gilgil subcounty	0000	8	F	Jaika	Septic rashes
GIL252	2015-07-17	Gigil Hosp	Gilgil subcounty	0000	50	F	Jaika	septic wound
GIL211	2014-11-27	Gigil Hosp	Gilgil subcounty	0000	2	F	kairi	Dermatitis
GIL038	2014-08-27	oljorai h/centre	Gilgil subcounty	0000	15	M	kambi muindi	fungal infection
GIL069	2012-05-16	oljorai h/centre	Gilgil subcounty	0000	2	F	kambi muindi	dermatitis
GIL060	2013-12-15	oljorai h/centre	Gilgil subcounty	0000	15	M	KAMBI SHU	dermatitis
GIL222	2015-07-01	Gigil Hosp	Gilgil subcounty	0000	35	F	kambi somali	allergic dermatitis
GIL016	2015-09-14	AFYA	Gilgil subcounty	0000	17	M	Kanjwiri	Dermatitis	clotrimazole	hydrocortison oinmenet
GIL227	2015-07-10	Gigil Hosp	Gilgil subcounty	0000	11	M	Kariundus	septic wound
GIL241	2013-10-28	Gigil Hosp	Gilgil subcounty	0000	32	F	Kariundus	skin lesions
GIL219	2015-06-01	Gigil Hosp	Gilgil subcounty	0000	18	F	karunga	allergic dermatitis
GIL226	2015-04-10	Gigil Hosp	Gilgil subcounty	0000	13	M	Karura	septic wound
GIL228	2015-06-02	Gigil Hosp	Gilgil subcounty	0000	7	F	Karura	dermatitis
GIL240	2013-10-26	Gigil Hosp	Gilgil subcounty	0000	28	F	Karura	skin rashes
GIL205	2014-07-22	Gigil Hosp	Gilgil subcounty	0000	2	M	karuri	Dermatitis
GIL017	2015-07-03	AFYA	Gilgil subcounty	0000	2	M	kasambara	Dermatitis
GIL018	2015-02-09	Rhein valley clinic	Gilgil subcounty	0000	30	F	kasambara	Dermatitis		ciproxin
GIL102	2010-06-22	ASTU	Gilgil subcounty	0000	8	M	kigogo	septic wound
GIL116	2011-10-27	ASTU	Gilgil subcounty	0000	3	F	kigogo	contact dermatiis
GIL139	2011-03-22	ASTU	Gilgil subcounty	0000	18	F	kigogo	Dermatitis
GIL213	2014-12-10	Gigil Hosp	Gilgil subcounty	0000	2	F	kigogo	Dermatitis
GIL229	2015-06-20	Gigil Hosp	Gilgil subcounty	0000	20	M	Kigogo	allergic dermatitis
GIL248	2012-05-12	Gigil Hosp	Gilgil subcounty	0000	14	F	kigogo	septic wound
GIL191	2015-01-12	Gigil Hosp	Gilgil subcounty	0000	16	M	kikopey	Dermatitis
GIL192	2015-06-09	Gigil Hosp	Gilgil subcounty	0000	1	M	kikopey	Dermatitis
GIL195	2013-06-04	Gigil Hosp	Gilgil subcounty	0000	1	F	kikopey	Dermatitis
GIL208	2014-10-01	Gigil Hosp	Gilgil subcounty	0000	1	M	kikopey	septic wound
GIL045	2014-10-07	oljorai h/centre	Gilgil subcounty	0000	4	M	kiptangwanyi	fungal infection
GIL214	2015-01-06	Gigil Hosp	Gilgil subcounty	0000	4	F	kiriandusi	septic dermatitis
GIL027	2011-07-04	oljorai h/centre	Gilgil subcounty	0000	4.5	M	Kongasis	dermatitis
GIL031	2011-09-01	oljorai h/centre	Gilgil subcounty	0000	4	M	Kongasis	dermatitis
GIL032	2011-09-16	oljorai h/centre	Gilgil subcounty	0000	4	F	Kongasis	fungal infection
GIL044	2014-10-03	oljorai h/centre	Gilgil subcounty	0000	70	F	Kongasis	dermatitis
GIL048	2014-11-20	oljorai h/centre	Gilgil subcounty	0000	9	F	Kongasis	dermatitis
GIL050	2014-12-22	oljorai h/centre	Gilgil subcounty	0000	17	M	Kongasis	fungal infection
GIL051	2014-12-25	oljorai h/centre	Gilgil subcounty	0000	12	F	Kongasis	fungal infection
GIL054	2014-01-04	oljorai h/centre	Gilgil subcounty	0000	10	F	Kongasis	skin infection
GIL055	2014-01-11	oljorai h/centre	Gilgil subcounty	0000	6	F	Kongasis	dermatitis
GIL056	2014-12-26	oljorai h/centre	Gilgil subcounty	0000	17	F	Kongasis	dermatitis
GIL057	2013-11-13	oljorai h/centre	Gilgil subcounty	0000	7	M	Kongasis	dermatitis
GIL058	2013-10-29	oljorai h/centre	Gilgil subcounty	0000	14	M	Kongasis	fungal infection
GIL061	2013-04-17	oljorai h/centre	Gilgil subcounty	0000	12	M	Kongasis	septic wound
GIL062	2013-04-02	oljorai h/centre	Gilgil subcounty	0000	7	F	Kongasis	dermatitis
GIL065	2013-02-24	oljorai h/centre	Gilgil subcounty	0000	5	M	Kongasis	septic wound
GIL070	2012-07-24	oljorai h/centre	Gilgil subcounty	0000	2	F	Kongasis	dermatitis
GIL073	2012-03-20	oljorai h/centre	Gilgil subcounty	0000	2	M	Kongasis	septic wound
GIL074	2012-03-20	oljorai h/centre	Gilgil subcounty	0000	1	M	Kongasis	septic wound
GIL028	2011-08-02	oljorai h/centre	Gilgil subcounty	0000	5	M	koya	dermatitis
GIL148	2011-11-14	Camp brethren	Gilgil subcounty	0000		F	Kambi Turkana	dermatitis
GIL149	2011-11-23	Camp brethren	Gilgil subcounty	0000		F	Kambi Turkana	fungal infection
GIL150	2011-11-21	Camp brethren	Gilgil subcounty	0000		M	Kambi Turkana	fungal infection
GIL151	2011-11-29	Camp brethren	Gilgil subcounty	0000		F	Kambi Turkana	Septic rashes
GIL152	2011-11-29	Camp brethren	Gilgil subcounty	0000		M	Kambi Turkana	septic wound
GIL153	2012-01-09	Camp brethren	Gilgil subcounty	0000		F	Kambi Turkana	fungal infection
GIL154	2012-03-01	Camp brethren	Gilgil subcounty	0000		F	Kambi Turkana	septic wound
GIL155	2012-02-14	Camp brethren	Gilgil subcounty	0000		M	Kambi Turkana	fungal infection
GIL156	2012-02-16	Camp brethren	Gilgil subcounty	0000		F	Kambi Turkana	fungal infection
GIL157	2012-06-29	Camp brethren	Gilgil subcounty	0000		M	Kambi Turkana	septic wound
GIL158	2012-07-19	Camp brethren	Gilgil subcounty	0000		F	Kambi Turkana	dermatitis
GIL159	2012-08-30	Camp brethren	Gilgil subcounty	0000		M	Kambi Turkana	septic wound
GIL160	2012-08-30	Camp brethren	Gilgil subcounty	0000		F	Kambi Turkana	septic wound
GIL161	2012-08-31	Camp brethren	Gilgil subcounty	0000		M	Kambi Turkana	septic wound
GIL162	2012-09-10	Camp brethren	Gilgil subcounty	0000		F	Kambi Turkana	septic pimples
GIL163	2012-09-26	Camp brethren	Gilgil subcounty	0000		M	Kambi Turkana	septic wound
GIL164	2012-11-12	Camp brethren	Gilgil subcounty	0000		M	Kambi Turkana	leishmaiasis
GIL165	2012-11-13	Camp brethren	Gilgil subcounty	0000		F	Kambi Turkana	dermatitis
GIL166	2012-11-28	Camp brethren	Gilgil subcounty	0000		F	Kambi Turkana	skin rash
GIL167	2012-11-29	Camp brethren	Gilgil subcounty	0000		F	Kambi Turkana	dermatitis
GIL168	2012-11-30	Camp brethren	Gilgil subcounty	0000		M	Kambi Turkana	dermatitis
GIL169	2013-01-21	Camp brethren	Gilgil subcounty	0000		F	Kambi Turkana	dermatitis
GIL173	2013-02-18	Camp brethren	Gilgil subcounty	0000	1	M	Kambi Turkana	Septic rashes
GIL174	2014-01-02	Camp brethren	Gilgil subcounty	0000	3	M	Kambi Turkana	septic sore
GIL175	2012-03-13	Camp brethren	Gilgil subcounty	0000	3	M	Kambi Turkana	septic wound
GIL176	2013-04-17	Camp brethren	Gilgil subcounty	0000	3	M	Kambi Turkana	septic boils
GIL178	2014-07-28	Camp brethren	Gilgil subcounty	0000	2	F	Kambi Turkana	septic wound
GIL179	2014-09-09	Camp brethren	Gilgil subcounty	0000	30	F	Kambi Turkana	Dermatitis
GIL180	2014-06-19	Camp brethren	Gilgil subcounty	0000	14	F	Kambi Turkana	septic sore
GIL181	2014-04-11	Camp brethren	Gilgil subcounty	0000	35	F	Kambi Turkana	allergic reaction
GIL182	2014-04-14	Camp brethren	Gilgil subcounty	0000	20	F	Kambi Turkana	Dermatitis
GIL183	2014-03-13	Camp brethren	Gilgil subcounty	0000	6	F	Kambi Turkana	septic wound
GIL184	2013-03-01	Camp brethren	Gilgil subcounty	0000	35	F	Kambi Turkana	septic sore
GIL185	2013-03-12	Camp brethren	Gilgil subcounty	0000	15	M	Kambi Turkana	septic sore
GIL187	2013-10-09	Camp brethren	Gilgil subcounty	0000	35	F	Kambi Turkana	Dermatitis
GIL188	2013-08-16	Camp brethren	Gilgil subcounty	0000	35	M	Kambi Turkana	Septic rashes
GIL142	2013-09-12	ASTU	Gilgil subcounty	0000	16	M	langalanga	Dermatitis
GIL202	2013-08-03	Gigil Hosp	Gilgil subcounty	0000	0.75	M	langalanga	Dermatitis
GIL004	2013-11-28	ASTU	Gilgil subcounty	0000	25	F	leleshwa	Dermatitis
GIL005	2013-12-11	ASTU	Gilgil subcounty	0000	21	F	leleshwa	Dermatitis
GIL063	2013-02-16	oljorai h/centre	Gilgil subcounty	0000	6	M	LORISWA	dermatitis
GIL046	2014-10-19	oljorai h/centre	Gilgil subcounty	0000	11	F	losirwa	fungal infection
GIL047	2014-05-16	oljorai h/centre	Gilgil subcounty	0000	35	M	losirwa	dermatitis
GIL049	2014-11-20	oljorai h/centre	Gilgil subcounty	0000	17	M	losirwa	fungal infection
GIL218	2015-03-19	Gigil Hosp	Gilgil subcounty	0000	0.25	M	machinery	dermatitis
GIL217	2015-03-19	Gigil Hosp	Gilgil subcounty	0000	1	M	malewa	dermatitis
GIL255	2016-01-04	Gigil Hosp	Gilgil subcounty	0000	30	M	Mawingu	fungal infection
GIL013	2014-12-23	AFYA	Gilgil subcounty	0000	4	F	mbaruk	septic wound	Clotrimazole	Ampiclox
GIL014	2014-12-23	AFYA	Gilgil subcounty	0000	8	F	mbaruk	septic wound	Amoxil	cotrimazole cream
GIL067	2012-11-29	oljorai h/centre	Gilgil subcounty	0000	8	F	MOROWE
GIL023	2011-05-19	oljorai h/centre	Gilgil subcounty	0000	1.5	F	mosop	dermatitis
GIL035	2012-03-26	oljorai h/centre	Gilgil subcounty	0000	5	M	mosop	septic wound
GIL037	2014-08-24	oljorai h/centre	Gilgil subcounty	0000	15	F	mosop	fungal infection
GIL042	2014-09-11	oljorai h/centre	Gilgil subcounty	0000	22	M	mosop	septic wound
GIL066	2013-01-21	oljorai h/centre	Gilgil subcounty	0000	12	M	MOSOP	dermatitis
GIL072	2012-10-29	oljorai h/centre	Gilgil subcounty	0000	2	M	mosop	septic wound
GIL043	2014-09-11	oljorai h/centre	Gilgil subcounty	0000	19	F	munanda	septic wound
GIL209	2014-11-02	Gigil Hosp	Gilgil subcounty	0000	3	M	nagum	allergic dermatitis
GIL247	2012-05-05	Gigil Hosp	Gilgil subcounty	0000	13	F	nagum	septic wound
GIL020	2015-12-23	Rhein valley clinic	Gilgil subcounty	0000	30	M	narasha	skin infection		Clotrimazole
GIL076	2010-01-11	ASTU	Gilgil subcounty	0000	5	F	Ngetha	Dermatitis	Reiclox	hydrocortison oinmenet
GIL007	2013-12-30	ASTU	Gilgil subcounty	0000	4	F	Nuthu	Dermatitis
GIL009	2014-01-07	ASTU	Gilgil subcounty	0000	4	F	nuthu	Dermatitis
GIL104	2010-06-25	ASTU	Gilgil subcounty	0000	19	F	Nuthu	septic wound
GIL110	2011-03-03	ASTU	Gilgil subcounty	0000	4	F	Nuthu	Dermatitis
GIL118	2012-01-03	ASTU	Gilgil subcounty	0000	3	M	Nuthu	contact dermatiis
GIL194	2013-06-03	Gigil Hosp	Gilgil subcounty	0000	1	F	nyama choma	Dermatitis
GIL199	2013-07-18	Gigil Hosp	Gilgil subcounty	0000	4	F	nyama choma	septic spot
GIL200	2013-08-18	Gigil Hosp	Gilgil subcounty	0000	1	F	nyama choma	Dermatitis
GIL221	2015-07-01	Gigil Hosp	Gilgil subcounty	0000	11	M	nyama choma	Septic rashes
GIL130	2014-07-11	ASTU	Gilgil subcounty	0000	4	F	Ojorai	leishmaiasis
GIL021	2011-05-09	oljorai h/centre	Gilgil subcounty	0000	1	F	oljorai	dermatitis	Amoxyl
GIL022	2015-05-16	oljorai h/centre	Gilgil subcounty	0000	2.5	F	oljorai	dermatitis
GIL024	2011-05-19	oljorai h/centre	Gilgil subcounty	0000	3	M	oljorai	dermatitis
GIL025	2011-05-19	oljorai h/centre	Gilgil subcounty	0000	2	F	oljorai	dermatitis
GIL026	2011-06-01	oljorai h/centre	Gilgil subcounty	0000	3	M	oljorai	dermatitis
GIL030	2011-08-24	oljorai h/centre	Gilgil subcounty	0000	0.666667	F	oljorai	septic rash
GIL033	2010-09-27	oljorai h/centre	Gilgil subcounty	0000	2	F	oljorai	dermatitis
GIL034	2012-05-03	oljorai h/centre	Gilgil subcounty	0000	2	F	oljorai	dermatitis
GIL036	2014-08-24	oljorai h/centre	Gilgil subcounty	0000	6	F	oljorai	dermatitis
GIL039	2014-09-11	oljorai h/centre	Gilgil subcounty	0000	12	M	oljorai	fungal infection
GIL040	2014-09-11	oljorai h/centre	Gilgil subcounty	0000	11	M	oljorai	septic wound
GIL041	2014-09-11	oljorai h/centre	Gilgil subcounty	0000	26	F	oljorai	septic wound
GIL052	2014-12-25	oljorai h/centre	Gilgil subcounty	0000	21	F	oljorai	fungal infection
GIL053	2014-12-29	oljorai h/centre	Gilgil subcounty	0000	15	M	oljorai	fungal skin infection
GIL068	2012-05-03	oljorai h/centre	Gilgil subcounty	0000	19	F	oljorai	dermatitis
GIL210	2014-11-21	Gigil Hosp	Gilgil subcounty	0000	1	F	range mount	allergic dermatitis
GIL071	2011-09-03	oljorai h/centre	Gilgil subcounty	0000	1.5	F	sachaguan	dermatitis
GIL029	2011-08-21	oljorai h/centre	Gilgil subcounty	0000	1	F	sokora	septic rash
GIL170	2013-06-11	Camp brethren	Gilgil subcounty	0000	1	F	Songoloi	Septic rashes
GIL225	2015-01-27	Gigil Hosp	Gilgil subcounty	0000	17	F	Special school	dermatitis
GIL190	2015-01-21	Gigil Hosp	Gilgil subcounty	0000	11	M	springs	Dermatitis
GIL224	2015-01-14	Gigil Hosp	Gilgil subcounty	0000	8	M	springs	dermatitis
GIL002	2013-10-15	ASTU	Gilgil subcounty	0000	29	F	syndicate	Dermatitis
GIL003	2013-11-26	ASTU	Gilgil subcounty	0000	16	M	syndicate	Dermatitis
GIL059	2013-09-27	oljorai h/centre	Gilgil subcounty	0000	15	F	Tangi tano	dermatitis
GIL001	2013-10-08	ASTU	Gilgil subcounty	0000	28	F	teachers	Dermatitis
GIL006	2013-12-23	ASTU	Gilgil subcounty	0000	9	M	teachers	Dermatitis
GIL141	2013-09-12	ASTU	Gilgil subcounty	0000	65	M	teachers	Dermatitis
GIL171	2012-06-15	Camp brethren	Gilgil subcounty	0000	1.5	M	Thome	septic wound
GIL172	2013-01-14	Camp brethren	Gilgil subcounty	0000	4	F	Thome	septic pimples
GIL015	2015-02-04	mbaruk disp	Gilgil subcounty	0000	12	M	Thugunui	Leishmaniasis	levoflaxacin	silverdiazine
GIL019	2015-03-29	Rhein valley clinic	Gilgil subcounty	0000	18	M	Thugunui	Septic spot	citrizine	gentamycin
GIL244	2013-11-28	Gigil Hosp	Gilgil subcounty	0000	8	F	Thugunui	allergic dermatitis
GIL011	2014-02-04	ASTU	Gilgil subcounty	0000	9	F	turasha	Dermatitis
GIL196	2013-06-08	Gigil Hosp	Gilgil subcounty	0000	4	M	Turasha	Dermatitis
GIL203	2012-03-29	Gigil Hosp	Gilgil subcounty	0000	2	F	twendane	allergic rash
GIL206	2014-07-20	Gigil Hosp	Gilgil subcounty	0000	1.5	F	viewpoint	Dermatitis
GIL012	2014-02-06	ASTU	Gilgil subcounty	0000	50	F	well springs	Dermatitis
